# Supplementary material for: Discovery of Siderophore and Metallophore Production in the Aerobic Anoxygenic Phototrophs
Source: Microorganisms. 2021 Apr 29;9(5):959. doi: 10.3390/microorganisms9050959 (PMC8146977; doi:10.3390/microorganisms9050959)
Supplement: Supplementary file 1 [file microorganisms-09-00959-s001.zip]

Archive with 1 entries (1 files):
- microorganisms-1173760-supplementary.pdf
